# Supplementary material for: Effect of music on preoperative anxiety and postoperative pain in patients undergoing gynecological surgery: A meta-analysis
Source: PLoS One. 2025 Apr 29;20(4):e0319639. doi: 10.1371/journal.pone.0319639 (PMC12040270; doi:10.1371/journal.pone.0319639)
Supplement: S1 Table — (XLSX) [file pone.0319639.s001.xlsx]

## Sheet: Sheet1
Study	Outcome	Study type	Risk of bias	inconsistency	Indirectness	Inaccuracy	Publication bias	effect size	Dose-effect relationship	Negative offset	Grade of evidence
Leodoro J Labrague2016	Meta-analysis comparing preoperative anxiety of patients in the experimental and control groups	Case-control trial						Upgrade by 1 level	Not upgrade	Not upgrade	moderate
	Meta-analysis comparing preoperative anxiety before and after patients listen to music	Before and after contr-olled trial						Upgrade by 1 level	Not upgrade	Not upgrade	moderate
Jvan Casarin 2021	Meta-analysis comparing preoperative anxiety of patients in the experimental and control groups	RCT	Downgrade by 1 level	Not downgrade	Not downgrade	Not downgrade	Not downgrade				moderate
	Meta-analysis comparing preoperative anxiety before and after patients listen to music	Before and after contr-olled trial						Not downgrade	Not downgrade	Not downgrade	low
	Meta-analysis comparing postoperative pain in patients who Listened to music and control patients after surgery	RCT	Downgrade by 1 level	Not downgrade	Not downgrade	Not downgrade	Not downgrade				moderate
Marion Good 2008	Meta-analysis comparing postoperative pain in patients who Listened to music and control patients after surgery	Case-control trial						Upgrade by 1 level	Not downgrade	Not downgrade	moderate
Eun Kyung Choi 2023	Meta-analysis comparing postoperative pain in patients who Listened to music and control patients after surgery	RCT	Downgrade by 1 level	Not downgrade	Not downgrade	Not downgrade	Not downgrade				moderate
Yufan Brandon Chen 2021	Meta-analysis comparing preoperative anxiety of patients in the experimental and control groups	RCT	Downgrade by 1	Not downgrade	Not downgrade	Not downgrade	Not downgrade				moderate
	Meta-analysis comparing preoperative anxiety before and after patients listen to music	Before and after controlled trial						Upgrade by 1 level	Not downgrade	Not downgrade	moderate
S1 Table Results of the evidence quality assessment of the studies
