# Supplementary material for: Effect of music on preoperative anxiety and postoperative pain in patients undergoing gynecological surgery: A meta-analysis
Source: PLoS One. 2025 Apr 29;20(4):e0319639. doi: 10.1371/journal.pone.0319639 (PMC12040270; doi:10.1371/journal.pone.0319639)
Supplement: S2 Data sheet — (XLSX) [file pone.0319639.s002.xlsx]

## Sheet: Sheet1
					preoperative anxiety						postoperative pain						Comparison of anxiety before and after listening to music before surgery
author and publication date	Intervening measure		Age (years)		experimental group			control group			experimental group			control group			experimental group			control group
	experimental group	control group	experimental group	control group	n1（Sample）	mean1	SD1	n2（Sample）	mean2	SD2	n1（Sample）	mean1	SD1	n2（Sample）	mean2	SD2	n1（Sample）	mean1	SD1	n2（Sample）	mean2	SD2
Leodoro J Labrague2016	music	observation	42.31 (4.89)	42.10 (5.02)	48	36.43	1.86	49	43.3	2.02							48	36.43	1.86	48	40.75	1.97
Jvan Casarin	music	observation	48.2 (46.6−49.8)	50.5 (49.4−51.7)	30	38	20	70	41	29.63	30	0.33	2.22	70	0.31	1.48	30	38	20	30	38.5	28.89
Marion Good 2008	music	observation	37±7	46 9 years							34	17	16	39	21	15
Eun Kyung Choi 2023	music	observation	46.4 ± 11.8	48.3 ± 13.8							41	1.07	0.26	41	1.34	0.48
Yufan Brandon Chen 2021	music	observation	60.2±12.3	60.8 ±12.5	32	-6.69	6.98	34	-1.32	8.03							32	30.73	6.98	32	37.47	9.32
Data extractor:Yong Lin and Li Yang
Data extraction date: 2024-05-01 to 2024-05-20
The data were confirmed to meet the inclusion criteria
