# Supplementary material for: Effect of music on preoperative anxiety and postoperative pain in patients undergoing gynecological surgery: A meta-analysis
Source: PLoS One. 2025 Apr 29;20(4):e0319639. doi: 10.1371/journal.pone.0319639 (PMC12040270; doi:10.1371/journal.pone.0319639)
Supplement: S3 Risk assessment — (XLSX) [file pone.0319639.s003.xlsx]

## Sheet: Sheet1
NOS
study	I	II	III	IV	V	VI	VII	VIII	Total points
Leodoro J Labrague 2016	1	0(not mentioned)	1	1	1	1	1	0(not mentioned)	6
Marion Good 2008	1	0(not mentioned)	1	1	1	1	1	0(not mentioned)	6
Note:I Case identif-ication is appropriate. II Repres-entative of cases. III The selection of controls. IV Determ-ination of contrast. V The comparability of cases and controls was considered for the design and statistical analysis. VI Determi-nation of the exposure factors VII The same method was used to determine the exposure factors in the cases and controls. VIII No response rate.
Note:I Case identif-ication is appropriate. II Repres-entative of cases. III The selection of controls. IV Determ-ination of contrast. V The comparability of cases and controls was considered for the design and statistical analysis. VI Determi-nation of the exposure factors VII The same method was used to determine the exposure factors in the cases and controls. VIII No response rate.
Jadad score
study	Generation of the random sequences	Randomization hidden	blind method	Withdrawal and loss of follow-up	total points
Jvan Casarin 2021	2	2	0(not mentioned)	0(not mentioned)	4
Eun Kyung Choi 2023	2	1(Only randomization mentioned, no specific method mentioned)	2	0(not mentioned)	5
Yufan Brandon Chen 2021	2	2	0(not mentioned)	1(Only percentage mentioned, no reason mentioned)	5
Quality scores of the studies
