# Supplementary material for: Effect of music on preoperative anxiety and postoperative pain in patients undergoing gynecological surgery: A meta-analysis
Source: PLoS One. 2025 Apr 29;20(4):e0319639. doi: 10.1371/journal.pone.0319639 (PMC12040270; doi:10.1371/journal.pone.0319639)
Supplement: S4 Literature — (XLSX) [file pone.0319639.s004.xlsx]

## Sheet: Sheet1
Number	Title of literature	search terms: music and gynecological and（ preoperative anxiety or postoperative pain）
		literature screening(No literature with missing data was found)
		After reading the title and abstract, 118 studies were excluded	After checking duplicate studies and reading the full text, 13 studies were excluded	Reasons for document exclusion
1	Evidence-based cesarean delivery: preoperative management (part 7).			Does not meet the inclusion criteria
2	Evolution of anxiety management in prostate biopsy under local anesthesia: a narrative review.			review
3	Music combined with dexmedetomidine relieves preoperative anxiety and promotes postoperative recovery in patients undergoing gynecologic laparoscopic surgery: a randomized clinical trial.			Does not meet the inclusion criteria
4	Effectiveness and safety of implementing an enhanced patient comfort programme for elective neurosurgical patients: a randomised controlled trial protocol.			Does not meet the inclusion criteria
5	Effect on music therapy on quality of recovery and postoperative pain after gynecological laparoscopy.	Included literature		Does not meet the inclusion criteria
6	The effect of virtual reality on anxiety, stress, and hemodynamic parameters during cesarean section: A randomized controlled clinical trial.			Does not meet the inclusion criteria
7	Expressive Arts Therapy Combined with Progressive Muscle Relaxation following Music for Perioperative Patients with Gynecological Malignancies: A Pilot Study.			Does not meet the inclusion criteria
8	[Effects of music in intensive care medicine].	Included literature		Does not meet the inclusion criteria
9	Pain management in outpatient surgical abortion.			Does not meet the inclusion criteria
10	The effect of music on anxiety in women undergoing cesarean delivery: a systematic review and meta-analysis.			review
11	Music Therapy for Preoperative Anxiety Reduction in Women Undergoing Total Laparoscopic Hysterectomy: A Randomized Controlled Trial.			Does not meet the inclusion criteria
12	Comparing the effects of self-selected MUsic versus predetermined music on patient ANXiety prior to gynaecological surgery: the MUANX randomized controlled trial.			Does not meet the inclusion criteria
13	Preoperative Music Listening in Pelvic Reconstructive Surgery: A Randomized Trial.	Included literature	Included literature	Does not meet the inclusion criteria
14	The Impact of Music on Patient Satisfaction, Anxiety, and Depression in Patients Undergoing Gynecologic Surgery.	Included literature		Does not meet the inclusion criteria
15	Pain management for in-office hysteroscopy. A practical decalogue for the operator.			Does not meet the inclusion criteria
16	The use of pre-operative virtual reality to reduce anxiety in women undergoing gynecological surgeries: a prospective cohort study.			Does not meet the inclusion criteria
17	[Effects of music therapy on pain and oxidative stress in oocyte pick-up: a randomized clinical trial].			Does not meet the inclusion criteria
18	Pharmacological and non-pharmacological pain relief for office hysteroscopy: an up-to-date review.			review
19	The influence of postoperative environment on patient pain and satisfaction: a randomized trial.			Does not meet the inclusion criteria
20	The Effect of Perioperative Music Listening on Patient Satisfaction, Anxiety, and Depression: A Quasiexperimental Study.	Included literature		Does not meet the inclusion criteria
21	Prediction of Postoperative Length of Hospital Stay Based on Differences in Nursing Narratives in Elderly Patients with Epithelial Ovarian Cancer.			Does not meet the inclusion criteria
22	Comparing the effects of self-selected music versus predetermined music on patient anxiety prior to gynaecological surgery: a study protocol for a randomised controlled trial.	Included literature		Does not meet the inclusion criteria
23	Pain Management for First-Trimester Uterine Aspiration.			Does not meet the inclusion criteria
24	Effects of Music Listening During Loop Electrosurgical Excision Procedure on Pain and Anxiety: A Randomized Trial.			Does not meet the inclusion criteria
25	Influence of Music on Preoperative Anxiety and Physiologic Parameters in Women Undergoing Gynecologic Surgery.			Does not meet the inclusion criteria
26	Limited Impact of Music Therapy on Patient Anxiety with the Large Loop Excision of Transformation Zone Procedure - a Randomized Controlled Trial.	Included literature		Does not meet the inclusion criteria
27	Effect of Music Therapy on Postoperative Pain Management in Gynecological Patients: A Literature Review.			review
28	Music as an auxiliary analgesic during first trimester surgical abortion: a randomized controlled trial.			Does not meet the inclusion criteria
29	Perioperative music or headsets to decrease anxiety.			Does not meet the inclusion criteria
30	Short-term postnatal quality of life in women with previous Misgav Ladach caesarean section compared to Pfannenstiel-Dorffler caesarean section method.			Does not meet the inclusion criteria
31	Pain control in first-trimester surgical abortion: a systematic review of randomized controlled trials.			review
32	Korean and American music reduces pain in Korean women after gynecologic surgery.	Included literature	Included literature	Does not meet the inclusion criteria
33	The effect of two nursing interventions on the postoperative outcomes of gynecologic laparoscopic patients.			Does not meet the inclusion criteria
34	Relaxation and music reduce pain after gynecologic surgery.			Does not meet the inclusion criteria
35	Pain management strategies used by patients with breast and gynecologic cancer with postoperative pain.			Does not meet the inclusion criteria
36	[Intraoperative awareness in balanced anesthesia. A literature review based on a randomized double blind study using fentanyl, pentazocine and ketamine].			review
37	The effect of music on the pain of selected post-operative patients.			Does not meet the inclusion criteria
38	Music combined with dexmedetomidine relieves preoperative anxiety and promotes postoperative recovery in patients undergoing gynecologic laparoscopic surgery: a randomized clinical trial			Does not meet the inclusion criteria
39	Effectiveness of an Internet-based psychological rehabilitation programme of postoperative middle-aged and young adults with cervical cancer : a randomized controlled trial			Does not meet the inclusion criteria
40	Effect of remazolam combined with music therapy on perioperative anxiety in patients undergoing gynecological laparoscopic surgery			Does not meet the inclusion criteria
41	The effect of preoperative music therapy on perioperative anxiety: a randomized, blind, parallel controlled design clinical study			Does not meet the inclusion criteria
42	Effect on music therapy on quality of recovery and postoperative pain after gynecological laparoscopy			Does not meet the inclusion criteria
43	Effects of humanized nursing care on negative emotions and complications in patients undergoing hysteromyoma surgery			Does not meet the inclusion criteria
44	Effects of music therapy combined with popular science education on preoperative anxiety in gynecological laparoscopic surgery patients based on ERAS strategy: a prospective, randomized, controlled study			Does not meet the inclusion criteria
45	The Effect of Cold Vapor on Nausea and Vomiting in the Early Postoperative Period After Laparoscopic Cholecystectomy			Does not meet the inclusion criteria
46	Virtual Reality Analgesia for Post Laparoscopic Pain			Does not meet the inclusion criteria
47	Effect on Music Therapy on Quality of Recovery After Gynecological Laparoscopy			Does not meet the inclusion criteria
48	The Effect of Music Therapy After Bariatric Surgery on Postoperative Nausea Vomiting and Patient Satisfaction			Does not meet the inclusion criteria
49	Music therapy for preoperative anxiety reduction in women undergoing total laparoscopic hysterectomy: a randomized controlled trial	Included literature	Included literature	Does not meet the inclusion criteria
50	Comparing the effects of self-selected MUsic versus predetermined music on patient ANXiety prior to gynaecological surgery: the MUANX randomized controlled trial			Does not meet the inclusion criteria
51	Virtual Reality: influence on Satisfaction, Pain, and Anxiety in Patients Undergoing Colposcopy			Does not meet the inclusion criteria
52	The influence of postoperative environment on patient pain and satisfaction: a randomized trial			Does not meet the inclusion criteria
53	Music Therapy Pathway in Patients Undergoing Total Laparoscopic Hysterectomy			Does not meet the inclusion criteria
54	The Effect of Oxygen Given to Patients in the Postoperative Period on Nausea and Vomiting			Does not meet the inclusion criteria
55	Intraoperative Music Therapy in Gynecological Oncology			Does not meet the inclusion criteria
56	The Effect of Music Therapy Under Ultrasound Guided Manual Vacuum Aspiration			Does not meet the inclusion criteria
57	Effects of Using Mobile App on Perceived Stress During COVID-19 Pandemic			Does not meet the inclusion criteria
58	Comparing the effects of self-selected music versus predetermined music on patient anxiety prior to gynaecological surgery: a study protocol for a randomised controlled trial	Included literature		Does not meet the inclusion criteria
59	Intravenous Ketamine for Pain Control During First Trimester Surgical Abortion			Does not meet the inclusion criteria
60	Virtual Reality and Outpatient Hysteroscopy			Does not meet the inclusion criteria
61	Implementing a Paced Deep Breathing Module to Decrease Preoperative Anxiety in Gynecological Surgery Patients			Does not meet the inclusion criteria
62	Efficiency of Favourite Versus Predetermined Musical Sequence on Gynecology Pre-operative Anxiety			Does not meet the inclusion criteria
63	Influence of Music on Preoperative Anxiety and Physiologic Parameters in Women Undergoing Gynecologic Surgery	Included literature	Included literature	Does not meet the inclusion criteria
64	Effect of Music Therapy Intervention on Pain After Gynecological Surgery			Does not meet the inclusion criteria
65	Perioperative music or headsets to decrease anxiety			Does not meet the inclusion criteria
66	The effect of two nursing interventions on the postoperative outcomes of gynecologic laparoscopic patients			Does not meet the inclusion criteria
67	Relaxation and music reduce pain after gynecologic surgery			Does not meet the inclusion criteria
68	The effects of suggestions and music presented during general anaesthesia on postoperative well-being			Does not meet the inclusion criteria
69	Intraoperative awareness in balanced anesthesia. A literature review based on a randomized double blind study using fentanyl, pentazocine and ketamine			review
70	Hypno-music-analgesia in the post-operative period			Does not meet the inclusion criteria
71	Efficiency of Favourite Versus Predetermined Musical Sequence on Gynecology Pre-operative Anxiety			Does not meet the inclusion criteria
72	Influence of Music on Preoperative Anxiety and Physiologic Parameters in Women Undergoing Gynecologic Surgery	Included literature		Does not meet the inclusion criteria
73	Effect of Music Therapy Intervention on Pain After Gynecological Surgery	Included literature		Does not meet the inclusion criteria
74	Perioperative music or headsets to decrease anxiety			Does not meet the inclusion criteria
75	The effect of two nursing interventions on the postoperative outcomes of gynecologic laparoscopic patients			Does not meet the inclusion criteria
76	Relaxation and music reduce pain after gynecologic surgery			Does not meet the inclusion criteria
77	The effects of suggestions and music presented during general anaesthesia on postoperative well-being			Does not meet the inclusion criteria
78	The Effect of Virtual Reality, Music Therapy, and Stress Ball Application on Pain and Anxiety During Outpatient Gynecological Procedures: A Randomized Controlled Trial			Does not meet the inclusion criteria
79	Effect on music therapy on quality of recovery and postoperative pain after gynecological laparoscopy			Does not meet the inclusion criteria
80	Original Music combined with dexmedetomidine relieves preoperative anxiety and promotes postoperative recovery in patients undergoing gynecologic laparoscopic surgery: a randomized clinical trial			Does not meet the inclusion criteria
81	Development and implementation of anxiety management program for women under gynecological surgery with spinal anesthesia: Protocol of action research study			Does not meet the inclusion criteria
82	Is there evidence behind pre- or perioperative cognitive training in gynaecological patients on the prevention of perioperative cognitive dysfunction? A review			review
83	Effect of Music Therapy on Postoperative Pain Management in Gynecological Patients: A Literature Review			review
84	The use of pre-operative virtual reality to reduce anxiety in women undergoing gynecological surgeries: a prospective cohort study			Does not meet the inclusion criteria
85	Pilot Study for Perceived Effectiveness of Music Therapy for Pain and Music Preference in Women following Gynecological Surgery in a Local Area			Does not meet the inclusion criteria
86	The psychological and physiological effects of vibrotactile stimulation, via a Somatron, on patients awaiting scheduled gynecological surgery			Does not meet the inclusion criteria
87	Guided Imagery and Music in the Treatment for Breast and Gynecologic Cancer: An RCT Pilot			Does not meet the inclusion criteria
88	9938 Isthmocele and Bladder Endometriosis: A Case Report			Does not meet the inclusion criteria
89	Effect of virtual mind-body fitness program on reduction in unplanned hospitalizations among patients undergoing active cancer treatments: A pragmatic randomized clinical trial.			Does not meet the inclusion criteria
90	Effectiveness of health literacy and relaxing music on quality of sleep and risk for antenatal depression			Does not meet the inclusion criteria
91	Effect on music therapy on quality of recovery and postoperative pain after gynecological laparoscopy	Included literature		Does not meet the inclusion criteria
92	Research Progress on Psychological Distress in Patients with Ectopic Pregnancy in China			Does not meet the inclusion criteria
93	A literature review: mechanisms of antitumor pharmacological action of leonurine alkaloid			review
94	Supportive Cancer Care in a Culturally Diverse Population			Does not meet the inclusion criteria
95	Music Therapy for Preoperative Anxiety Reduction in Women Undergoing Total Laparoscopic Hysterectomy: A Randomized Controlled Trial	Included literature		Does not meet the inclusion criteria
96	Expressive Arts Therapy Combined with Progressive Muscle Relaxation following Music for Perioperative Patients with Gynecological Malignancies: A Pilot Study			Does not meet the inclusion criteria
97	Role of Arts Therapy in Patients with Breast and Gynecological Cancers: A Systematic Review and Meta-Analysis			review
98	Inhalation of low-dose desflurane prevents the hemodynamic instability caused by target-controlled infusion of remifentanil and propofol during laparoscopic gynecological surgery: A randomized controlled trial			Does not meet the inclusion criteria
99	Addressing Anxiety and Fear during the Female Pelvic Examination			Does not meet the inclusion criteria
100	The use of pre-operative virtual reality to reduce anxiety in women undergoing gynecological surgeries: A prospective cohort study			Does not meet the inclusion criteria
101	FRIENDLY PROTOCOL FOR OOCYTE DONORS: FERTILITY OPTIMIZATION IN TIMES OF SOCIAL ISOLATION DUE TO COVID-19?			Does not meet the inclusion criteria
102	Prevalence and predictors of mind-body medicine use among women diagnosed with gynecological cancer: Findings from the 2017 US National Health Interview Survey			Does not meet the inclusion criteria
103	Music and Its Impact on Pain and Anxiety during Office Hysteroscopy: A Randomized Controlled Trial			Does not meet the inclusion criteria
104	Application of distraction techniques in obstetrics and gynaecology: A systematic review			review
105	On psychiatry and psychosomatics			Does not meet the inclusion criteria
106	Intermediary role of mood in the way music affects emotional reception of visual stimuli in adolescents			Does not meet the inclusion criteria
107	Music Therapy Reduces Radiotherapy-Induced Fatigue in Patients With Breast or Gynecological Cancer: A Randomized Trial	Included literature	Included literature	Does not meet the inclusion criteria
108	Effect of a Complementary/Integrative Medicine Treatment Program on Taxane-Induced Peripheral Neuropathy: A Brief Report			Does not meet the inclusion criteria
109	Pain Management for First-Trimester Uterine Aspiration			Does not meet the inclusion criteria
110	The effect of music in gynaecological office procedures on pain, anxiety and satisfaction: a randomized controlled trial	Included literature		Does not meet the inclusion criteria
111	The effect of creative arts therapy and arts medicine on psychological outcomes in women with breast or gynecological cancer: A systematic review of arts-based interventions			review
112	The questionnaire portraits of five Russian pathologists			Does not meet the inclusion criteria
113	On integrative physiology: Examples for physiological education and research			Does not meet the inclusion criteria
114	The efficiency of aromatherapy and music therapy on reducing the anxiety woman face during invasive and non-invasive gynecologic examination			Does not meet the inclusion criteria
115	Is music effective in reducing pain and anxiety in gynecological office procedures?	Included literature		Does not meet the inclusion criteria
116	Effect of Music Therapy on Postoperative Pain Management in Gynecological Patients: A Literature Review			review
117	Anxiety at outpatient hysteroscopy			Does not meet the inclusion criteria
118	Dietary habits in adolescent girls with polycystic ovarian syndrome			Does not meet the inclusion criteria
119	Historical perspectives on music as a cause of disease			Does not meet the inclusion criteria
120	Complementary and Alternative Medicine Use in Women with Gynecologic Malignancy Presenting for Care at a Comprehensive Cancer Center			Does not meet the inclusion criteria
121	Surgeon preference when purchasing integrated laparoscopic theatres			Does not meet the inclusion criteria
122	Potential interactions of complementary and alternative medicine with cancer therapy in outpatients with gynecological cancer in a comprehensive cancer center			Does not meet the inclusion criteria
123	Pain relief for obstetric and gynecologic ambulatory procedures			Does not meet the inclusion criteria
124	A comparison of the effects of a special gynaecological garment and music in reducing the anxiety related to gynaecological examination			Does not meet the inclusion criteria
125	Fetal programming of white coat hypertension in growth restricted male mice			Does not meet the inclusion criteria
126	Music relaxation video and pain control: A randomized controlled trial for women receiving intracavitary brachytherapy for gynecological cancer			Does not meet the inclusion criteria
127	The effects of music therapy on women's anxiety before and during cesarean delivery			Does not meet the inclusion criteria
128	Endoscopic intracorporal knotting and suture techniques: Talent or experience?			Does not meet the inclusion criteria
129	Community-based postnatal care study in Bangladesh			Does not meet the inclusion criteria
130	Effects of perioperative music on sedation in patients undergoing gynecological surgery under intravertebral anesthesia			Does not meet the inclusion criteria
131	The Effect of Music on the Neurohormonal Stress Response to Surgery under General Anesthesia			Does not meet the inclusion criteria
132	Expectations about alternative therapies and women with gynecological cancer			Does not meet the inclusion criteria
133	Hypno-music-analgesia in the post-operative period			Does not meet the inclusion criteria
134	Music in general hospital treatment from 1900 to 1950.			Does not meet the inclusion criteria
135	Balneotherapy for women after radiotherapy or surgery for cancer			Does not meet the inclusion criteria
136	DISTRACTION ANESTHESIA (AUDIO-ANALGESIA) DURING MINOR GYNECOLOGICAL SURGERY.			Does not meet the inclusion criteria
